# Supplementary material for: Sexual dimorphism in the DNA methylation pattern after immune stimulation in the zebrafish (Danio rerio) gonads
Source: Front Cell Dev Biol. 2025 Dec 19;13:1720219. doi: 10.3389/fcell.2025.1720219 (PMC12757413; doi:10.3389/fcell.2025.1720219)
Supplement: Supplementary file 1 [file Table2.xlsx]

## Sheet: OLS Model
OLS model to methylation β values:
β∼condition×sex
where condition = CTRL/LPS and sex = F/M (categorical, F and CTRL as baselines).
Effect size (Δβ): the model coefficient for each term (e.g., LPS_vs_CTRL, Male_vs_Female, and the interaction LPS×Sex) is interpreted as the absolute change in β (Δβ) attributable to that factor at that CpG.
95% CI: Wald 95% CI of the coefficient.
p-value: two-sided t-test for the coefficient (reported alongside the CIs).

## Sheet: NC_007121.7
Suplementary Table S2. CpG effects_statistical power of Il1B
term	estimate	std.error	p.value	conf.low	conf.high
Intercept	0.562617	0.0308083	1.80252e-19	0.500073	0.625161	CpG_1
LPS_vs_CTRL	0.0622	0.0435695	0.162268	-0.0262508	0.150651
Male_vs_Female	0.317883	0.0372454	4.50645e-10	0.242271	0.393496
Interaction_LPSxSex	-0.0372286	0.0523751	0.481914	-0.143556	0.0690985
Intercept	0.445367	0.033238	2.41511e-15	0.37789	0.512843	CpG_2
LPS_vs_CTRL	0.04775	0.0470056	0.316678	-0.0476764	0.143176
Male_vs_Female	0.406549	0.0401827	6.23977e-12	0.324973	0.488124
Interaction_LPSxSex	-0.0298868	0.0565056	0.600201	-0.144599	0.0848257
Intercept	0.609217	0.0308269	1.44162e-20	0.546635	0.671799	CpG_3
LPS_vs_CTRL	0.0236833	0.0435959	0.590403	-0.064821	0.112188
Male_vs_Female	0.301699	0.0372679	1.5641e-09	0.226041	0.377357
Interaction_LPSxSex	-0.0104059	0.0524068	0.843756	-0.116797	0.0959856
Intercept	0.398467	0.0256155	2.70903e-17	0.346464	0.450469	CpG_4
LPS_vs_CTRL	0.03505	0.0362258	0.339911	-0.0384922	0.108592
Male_vs_Female	0.445141	0.0309676	2.9859e-16	0.382273	0.508009
Interaction_LPSxSex	-0.00402912	0.0435472	0.92681	-0.0924346	0.0843763
Intercept	0.680583	0.0288984	4.73381e-23	0.621916	0.73925	CpG_5
LPS_vs_CTRL	0.0385667	0.0408685	0.351804	-0.0444008	0.121534
Male_vs_Female	0.228409	0.0349365	1.52101e-07	0.157484	0.299334
Interaction_LPSxSex	-0.0175018	0.0491282	0.723793	-0.117237	0.0822337
Intercept	0.591333	0.0275537	9.96663e-22	0.535396	0.64727	CpG_6
LPS_vs_CTRL	0.0498833	0.0389669	0.208913	-0.0292236	0.12899
Male_vs_Female	0.296721	0.0333109	1.59755e-10	0.229096	0.364345
Interaction_LPSxSex	-0.0302086	0.0468423	0.523196	-0.125303	0.0648862
Intercept	0.6471	0.0281814	1.08985e-22	0.589889	0.704311	CpG_7
LPS_vs_CTRL	0.0533	0.0398544	0.18973	-0.0276088	0.134209
Male_vs_Female	0.265369	0.0340696	3.77447e-09	0.196204	0.334534
Interaction_LPSxSex	-0.0344835	0.0479092	0.476447	-0.131744	0.0627773
Intercept	0.871017	0.0229244	4.78994e-30	0.824478	0.917556	CpG_8
LPS_vs_CTRL	0.00345	0.0324199	0.91586	-0.062366	0.069266
Male_vs_Female	0.0215064	0.0277142	0.442957	-0.0347564	0.0777692
Interaction_LPSxSex	0.0142841	0.0389722	0.716184	-0.0648336	0.0934018
Intercept	0.401867	0.0195921	4.33547e-21	0.362093	0.441641	CpG_9
LPS_vs_CTRL	0.0387667	0.0277075	0.170571	-0.0174825	0.0950158
Male_vs_Female	0.107179	0.0236857	6.67291e-05	0.0590949	0.155264
Interaction_LPSxSex	-0.0358914	0.0333072	0.28859	-0.103509	0.0317259

## Sheet: NC_007134.7
Suplementary Table S2. CpG effects_statistical power of CASP9
term	estimate	std.error	p.value	conf.low	conf.high
Intercept	5.37736e-19	0.00160594	1	-0.00326024	0.00326024	CpG_1
LPS_vs_CTRL	0.00173333	0.00227115	0.45046	-0.00287734	0.00634401
Male_vs_Female	0.0015	0.00194149	0.444944	-0.00244144	0.00544144
Interaction_LPSxSex	-0.000361905	0.00273016	0.895302	-0.00590442	0.00518061
Intercept	0.00326667	0.00334134	0.334956	-0.00351661	0.0100499	CpG_2
LPS_vs_CTRL	0.0186667	0.00472537	0.000360377	0.00907366	0.0282597
Male_vs_Female	0.00457949	0.00403948	0.264634	-0.00362109	0.0127801
Interaction_LPSxSex	-0.01577	0.00568038	0.00877195	-0.0273018	-0.00423817
Intercept	0.00513333	0.00263137	0.059121	-0.000208636	0.0104753	CpG_3
LPS_vs_CTRL	0.0121	0.00372132	0.00254171	0.00454531	0.0196547
Male_vs_Female	0.00177436	0.00318117	0.580553	-0.00468377	0.00823249
Interaction_LPSxSex	-0.00840055	0.00447342	0.0687499	-0.0174821	0.000680972
Intercept	0.005	0.00315249	0.121724	-0.0013999	0.0113999	CpG_4
LPS_vs_CTRL	0.00525	0.0044583	0.24691	-0.00380083	0.0143008
Male_vs_Female	-0.00104615	0.00381118	0.785317	-0.00878326	0.00669095
Interaction_LPSxSex	-0.00418956	0.00535934	0.439629	-0.0150696	0.00669048
Intercept	0.00676667	0.00312658	0.0373527	0.000419375	0.013114	CpG_5
LPS_vs_CTRL	0.00493333	0.00442165	0.272143	-0.00404309	0.0139098
Male_vs_Female	-0.000666667	0.00377985	0.861017	-0.00834017	0.00700683
Interaction_LPSxSex	-0.00453333	0.00531528	0.399521	-0.0153239	0.00625727
Intercept	0.0134833	0.00519334	0.0136851	0.0029403	0.0240264	CpG_6
LPS_vs_CTRL	-0.00686667	0.00734449	0.356224	-0.0217768	0.00804343
Male_vs_Female	-0.00957564	0.00627844	0.136205	-0.0223215	0.00317026
Interaction_LPSxSex	0.0107661	0.00882884	0.230837	-0.00715738	0.0286896
Intercept	0.00336667	0.00252557	0.191134	-0.00176051	0.00849384	CpG_7
LPS_vs_CTRL	0.00993333	0.00357169	0.00866437	0.00268241	0.0171843
Male_vs_Female	0.00065641	0.00305326	0.831026	-0.00554205	0.00685487
Interaction_LPSxSex	-0.00748498	0.00429355	0.0900596	-0.0162014	0.00123139
Intercept	0.00175	0.00174784	0.323585	-0.0017983	0.0052983	CpG_8
LPS_vs_CTRL	0.00305	0.00247182	0.225458	-0.00196806	0.00806806
Male_vs_Female	-0.000988462	0.00211303	0.642833	-0.00527815	0.00330123
Interaction_LPSxSex	-0.000247253	0.00297138	0.934158	-0.00627948	0.00578498
Intercept	6.224e-19	0.00122112	1	-0.002479	0.002479	CpG_9
LPS_vs_CTRL	0.0049	0.00172692	0.00751615	0.00139416	0.00840584
Male_vs_Female	-1.72914e-18	0.00147626	1	-0.00299697	0.00299697
Interaction_LPSxSex	-0.00348571	0.00207594	0.10204	-0.0077001	0.000728668
Intercept	2.2783e-18	0.00245889	1	-0.00499181	0.00499181	CpG_10
LPS_vs_CTRL	0.00823333	0.00347739	0.0235571	0.00117385	0.0152928
Male_vs_Female	0.000792308	0.00297265	0.791393	-0.00524249	0.00682711
Interaction_LPSxSex	-0.00180421	0.00418019	0.668672	-0.0102904	0.00668202
Intercept	2.46735e-19	0.00263659	1	-0.00535256	0.00535256	CpG_11
LPS_vs_CTRL	0.0116667	0.0037287	0.00352746	0.00409701	0.0192363
Male_vs_Female	0.00382308	0.00318748	0.238427	-0.00264785	0.010294
Interaction_LPSxSex	-0.00837546	0.00448228	0.0700712	-0.017475	0.000724059
Intercept	0.00163333	0.00178859	0.367388	-0.0019977	0.00526437	CpG_12
LPS_vs_CTRL	0.0066	0.00252945	0.0132594	0.00146494	0.0117351
Male_vs_Female	-0.00163333	0.0021623	0.455082	-0.00602304	0.00275638
Interaction_LPSxSex	-0.00368571	0.00304067	0.233578	-0.0098586	0.00248717
Intercept	2.08645e-18	0.00262589	1	-0.00533084	0.00533084	CpG_13
LPS_vs_CTRL	0.01475	0.00371357	0.000338598	0.00721105	0.022289
Male_vs_Female	0.00156154	0.00317455	0.625866	-0.00488314	0.00800621
Interaction_LPSxSex	-0.00998297	0.0044641	0.031807	-0.0190456	-0.000920361
Intercept	3.57045e-19	0.00212682	1	-0.00431768	0.00431768	CpG_14
LPS_vs_CTRL	0.00993333	0.00300778	0.00221445	0.00382722	0.0160395
Male_vs_Female	0.0031	0.0025712	0.236036	-0.00211982	0.00831982
Interaction_LPSxSex	-0.0102762	0.00361567	0.00742681	-0.0176164	-0.002936
Intercept	0.00153333	0.00270653	0.574648	-0.00396122	0.00702788	CpG_15
LPS_vs_CTRL	0.00521667	0.00382761	0.181618	-0.0025538	0.0129871
Male_vs_Female	0.00238974	0.00327204	0.470035	-0.00425284	0.00903233
Interaction_LPSxSex	-0.00706117	0.00460119	0.133863	-0.0164021	0.00227974
Intercept	0.00158333	0.0027146	0.563454	-0.00392759	0.00709426	CpG_16
LPS_vs_CTRL	0.00833333	0.00383902	0.036823	0.00053971	0.016127
Male_vs_Female	-6.79487e-05	0.00328179	0.983599	-0.00673033	0.00659443
Interaction_LPSxSex	-0.00557015	0.0046149	0.23553	-0.0149389	0.0037986
Intercept	1.27863e-18	0.0022005	1	-0.00446726	0.00446726	CpG_17
LPS_vs_CTRL	0.005	0.00311198	0.117108	-0.00131766	0.0113177
Male_vs_Female	0.000807692	0.00266028	0.763221	-0.00459296	0.00620835
Interaction_LPSxSex	-0.00149341	0.00374093	0.692166	-0.0090879	0.00610108
Intercept	0.0035	0.00314357	0.273132	-0.00288179	0.00988179	CpG_18
LPS_vs_CTRL	0.00983333	0.00444568	0.0335966	0.000808121	0.0188585
Male_vs_Female	-0.00277692	0.00380039	0.46983	-0.0104921	0.00493828
Interaction_LPSxSex	-0.0041207	0.00534417	0.445844	-0.0149699	0.00672855
Intercept	0.00168333	0.00142568	0.245676	-0.00121096	0.00457762	CpG_19
LPS_vs_CTRL	0.00726667	0.00201622	0.000964396	0.00317352	0.0113598
Male_vs_Female	-0.00168333	0.00172357	0.335442	-0.00518236	0.00181569
Interaction_LPSxSex	-0.00508095	0.00242371	0.0433478	-0.0100013	-0.000160563
