# Supplementary material for: Sexual dimorphism in the DNA methylation pattern after immune stimulation in the zebrafish (Danio rerio) gonads
Source: Front Cell Dev Biol. 2025 Dec 19;13:1720219. doi: 10.3389/fcell.2025.1720219 (PMC12757413; doi:10.3389/fcell.2025.1720219)
Supplement: Supplementary file 2 [file Table4.csv]

Supplementary Table S4. Transcription factor binding sites (TBS) overlapping with CpG in Casp9
gene,chrom,CpG_start,CpG_end,TFBS
casp9,NC_007134.7,24973764,24973766,FOS::JUN(var.2)	PRDM1	PRDM4	SOX13	Sox6
casp9,NC_007134.7,24973776,24973778,ATF2	ATF3	ATF7	Atf1	CEBPB	CEBPE	CREB1	CREB3L4(var.2)	CREM	Creb3l2	Creb5	DBP	FOS::JUN(var.2)	FOSB::JUN	FOSB::JUNB(var.2)	FOSL1::JUN(var.2)	FOSL1::JUND(var.2)	FOSL2::JUN(var.2)	FOSL2::JUNB(var.2)	FOSL2::JUND(var.2)	GMEB2	GSX2	Gmeb1	HINFP	HOXA4	HOXA9	HOXB6	JDP2(var.2)	JUN	JUN::JUNB(var.2)	JUNB(var.2)	JUND(var.2)	MEIS1	MEIS3	Mafb	NR2C1	NR2C2(var.2)	NR4A2	NRF1	NRL	Pax2	RFX7	SOX13	SOX18	SREBF1	SREBF2	Sox17	XBP1	ZBTB14	Zic1::Zic2
casp9,NC_007134.7,24973782,24973784,ATF2	ATF3	ATF7	Ahr::Arnt	CREB1	CREB3L4(var.2)	CREM	Creb5	DBP	FOS::JUN(var.2)	FOSB::JUN	FOSL2::JUN(var.2)	FOSL2::JUNB(var.2)	FOSL2::JUND(var.2)	Gmeb1	HINFP	Hic1	JDP2(var.2)	JUN	JUN::JUNB(var.2)	JUNB(var.2)	JUND(var.2)	MEIS1	Mafb	NRF1	NRL	SOX18	SREBF2	TEAD3	XBP1	ZBTB14	Zic1::Zic2
casp9,NC_007134.7,24973807,24973809,EHF	ELF1	ELF2	ELF3	ELF4	ELF5	ELK4	ERG	ETS1	ETS2	ETV1	ETV4	ETV5	ETV6	FEV	FLI1	GABPA	GSX2	HOXA4	HOXB2	HOXB3	IKZF1	Isl1	KLF10	MSGN1	MSX1	MZF1(var.2)	OSR1	SPIB	ZBTB7A	ZKSCAN5
casp9,NC_007134.7,24973822,24973824,ARNT::HIF1A	ATF2	CREB1	GSC2	HIF1A	HOXA9	JUN	MYOG	NKX2-8	RORB	TFAP4(var.2)	THAP1	Tcf12
casp9,NC_007134.7,24973857,24973859,BARHL1	CDX1	CDX2	CDX4	DRGX	Dlx1	Dux	EMX2	EN1	EN2	ERF	ESX1	ETV3	EVX1	EVX2	FOXH1	GBX1	GBX2	GSC	GSC2	HESX1	HOXA1	HOXA10	HOXA13	HOXA4	HOXA6	HOXB7	HOXD13	LBX2	LHX1	LHX6	Lhx4	Lhx8	MEIS1	MEOX1	MEOX2	MIXL1	MNX1	MYB	NFIA	NFIX	NFYA	NFYC	NOTO	NR1I3	Nobox	Nr1h3::Rxra	OTX1	RAX	RAX2
casp9,NC_007134.7,24973894,24973896,Atf1	BARHL1	BARHL2	BSX	CENPB	DUX4	E2F4	FOXA2	FOXA3	FOXC1	FOXD1	FOXD2	FOXG1	FOXI1	FOXK2	FOXL1	FOXO4	FOXO6	FOXP1	FOXP2	FOXP3	Foxj2	Foxo1	HES1	HMBOX1	HOXA7	HOXC10	LHX1	MEIS1	MEIS3	MGA	NR2C2(var.2)	OTX1	RORB	Stat6	TBR1	TBX18	TBX2	TBX3	TBX4	TBX6	VDR
casp9,NC_007134.7,24973896,24973898,Arid3a	Atf1	BARHL1	BARHL2	BSX	CENPB	DUX4	E2F4	EVX2	FOXA2	FOXA3	FOXC1	FOXD1	FOXD2	FOXG1	FOXI1	FOXK2	FOXL1	FOXO4	FOXO6	FOXP1	FOXP2	FOXP3	Foxj2	Foxo1	GSX2	HES1	HMBOX1	HOXA2	HOXA4	HOXA7	HOXB4	HOXC10	HOXC4	HOXC8	HOXD4	LHX1	MEIS1	MEIS3	MGA	NKX6-1	NKX6-3	NR2C2(var.2)	OTX1	POU6F1(var.2)	RORB	Stat6	TBR1	TBX18	TBX2
casp9,NC_007134.7,24973948,24973950,BARHL1	BARHL2	BARX2	CEBPA	CEBPB	CEBPD	CEBPE	CEBPG	DMRTA2	DMRTC2	Dmrt1	FOXC1	Foxd3	Foxq1	IRF6	LHX1	LIN54	NFAT5	NR2C2(var.2)	OTX1	PRDM4	RFX7	SOX14	SOX15	SOX8	SRY	STAT3	Sox3	Sox6	TBP
casp9,NC_007134.7,24973954,24973956,BARHL1	BARHL2	BATF	BATF3	BATF::JUN	CEBPA	CEBPD	FOS	FOS::JUN	FOS::JUNB	FOS::JUND	FOSB::JUNB	FOSL1	FOSL1::JUN	FOSL1::JUNB	FOSL1::JUND	FOSL2	FOSL2::JUN	FOSL2::JUNB	FOSL2::JUND	HOXA4	JUN(var.2)	JUN::JUNB	JUNB	JUND	LHX1	MEIS1	NFAT5	NR2C1	NR2C2(var.2)	Nr2e1	OTX1	Smad2::Smad3
casp9,NC_007134.7,24973957,24973959,BARHL2	BATF	BATF3	BATF::JUN	CDX1	CDX2	CDX4	EMX2	EVX1	EVX2	FOS	FOS::JUN	FOS::JUNB	FOS::JUND	FOSB::JUNB	FOSL1	FOSL1::JUN	FOSL1::JUNB	FOSL1::JUND	FOSL2	FOSL2::JUN	FOSL2::JUNB	FOSL2::JUND	FOXF2	GSX1	HOXA10	HOXA13	HOXA4	HOXA6	HOXB3	HOXB7	HOXC11	HOXC12	HOXC13	HOXD10	HOXD12	HOXD13	Hoxa11	JUN(var.2)	JUN::JUNB	JUNB	JUND	MEIS1	MEIS3	MEOX1	MEOX2	MNX1	NR2C1	NR2C2(var.2)	Nr2e1
casp9,NC_007134.7,24974019,24974021,ASCL1	ATOH7	BHLHE22(var.2)	GRHL2	Gfi1b	HES6	MXI1	NR2C2(var.2)	NR2F2	SIX1	SNAI1	SNAI3	TFEB	THRB	ZEB1	ZFP57
casp9,NC_007134.7,24974036,24974038,Atf1	DUX4	HOXA4	HOXA7	HOXA9	MEIS1	MEIS3	NR1I3	Pax2	VDR
casp9,NC_007134.7,24974054,24974056,Atf1	Gmeb1	MEIS1	MZF1	NEUROG2(var.2)	OTX1	OTX2	PITX1	PITX2	PROX1	Ptf1a	RHOXF1	TEAD3	TFAP2E	TGIF2LX	TGIF2LY	TWIST1	ZBTB26
casp9,NC_007134.7,24974060,24974062,ATOH1(var.2)	ATOH7	Atf1	BHLHA15(var.2)	Gmeb1	HAND2	Hand1::Tcf3	MEIS1	NEUROD2	NEUROG2(var.2)	PROX1	Pax2	Ptf1a	TCF7	TFAP2E	TFAP4(var.2)	TGIF2LX	TGIF2LY	TWIST1	ZBTB26
[truncated: 4 more columns]
