# Supplementary material for: Sexual dimorphism in the DNA methylation pattern after immune stimulation in the zebrafish (Danio rerio) gonads
Source: Front Cell Dev Biol. 2025 Dec 19;13:1720219. doi: 10.3389/fcell.2025.1720219 (PMC12757413; doi:10.3389/fcell.2025.1720219)
Supplement: Supplementary file 3 [file Table3.csv]

Supplementary Table S3. Transcription factor binding sites (TBS) overlapping with CpG in Il1b.
chrom,start,stop,TFBS
NC_007121.7,44956647,44956649,EOMES	TBX2	TBX20
NC_007121.7,44956825,44956827,ATOH7	Ahr::Arnt	BARX2	ETS2	FOS::JUN(var.2)	FOSL2::JUND(var.2)	FOXO4	GCM1	GCM2	HES1	HES2	HIC2	HOXA6	Hic1	INSM1	MSGN1	MXI1	NEUROD2	NFIC(var.2)	NFIX	NFIX(var.2)	NR2C1	NR2C2(var.2)	Nr1h3::Rxra	Pax2	RELB	RUNX2	Sox17	TCFL5	TEAD3	TEAD4	TFAP2A(var.2)	TFAP2A(var.3)	TFE3	THAP1
NC_007121.7,44956872,44956874,Arid3a	Arid3b	BARHL1	BARHL2	BARX1	BARX2	BSX	DRGX	DUX4	Dmbx1	EVX2	FOXA2	FOXB1	FOXC1	FOXC2	FOXD2	Foxf1	GSC	GSC2	GSX1	GSX2	HOXA2	HOXA4	HOXA5	HOXA6	HOXA7	HOXA9	HOXB2	HOXB3	HOXB4	HOXB6	HOXB7	HOXB8	HOXC10	HOXC4	HOXD4	HOXD8	HOXD9	Isl1	LHX1	LIN54	MEF2A	MEF2C	MEF2D	MEIS1	MEOX1	NKX6-1	NKX6-2	NKX6-3	NR2C2(var.2)
[truncated: 15 more columns]
