# Supplementary material for: Sexual dimorphism in the DNA methylation pattern after immune stimulation in the zebrafish (Danio rerio) gonads
Source: Front Cell Dev Biol. 2025 Dec 19;13:1720219. doi: 10.3389/fcell.2025.1720219 (PMC12757413; doi:10.3389/fcell.2025.1720219)
Supplement: Supplementary file 4 [file Table1.xlsx]

## Sheet: Summary
Supplementary Table S1. Sequencing depth, mapping rate and coverage for amplicon regions for Casp9 and Il1b
Project	RIBAS_04
Samples	39
gemBS pipeline version	4.1.5
Genome version	GRCz11 (danRer 11)

## Sheet: Raw stats
Barcode	Total Reads	Mapped Reads	% Mapping
AY9577	926478	892574	0.963405
AY9578	1206024	1014662	0.841328
AY9579	3069174	1316963	0.429094
AY9580	2745576	2635356	0.959855
AY9581	1046178	992414	0.948609
AY9582	5099386	979342	0.192051
AY9583	8088982	1472695	0.182062
AY9584	8683128	2029653	0.233747
AY9585	2099986	1226506	0.584054
AY9586	2141984	1448205	0.676104
AY9587	996094	969150	0.97295
AY9588	936726	830152	0.886227
AY9589	2545244	1205608	0.473671
AY9590	1210988	1158811	0.956914
AY9591	897650	827646	0.922014
AY9592	1232118	1197825	0.972167
AY9593	855408	772002	0.902496
AY9594	1457570	1387720	0.952078
AY9595	1349378	1092651	0.809744
AY9596	3021006	2336430	0.773395
AY9597	801444	787989	0.983212
AY9598	1170244	1133924	0.968964
AY9599	1784208	1760546	0.986738
AY9600	1174884	1118478	0.95199
AY9601	1299414	1267569	0.975493
AY9602	1503398	1467517	0.976133
AY9603	1447436	1384607	0.956593
AY9604	1269686	1245181	0.9807
AY9605	1632734	1574848	0.964547
AY9606	2754668	1569854	0.569889
AY9607	2268696	1124000	0.495439
AY9608	1091412	1021868	0.936281
AY9609	746146	676593	0.906784
AY9610	679780	389832	0.573468
AY9611	939552	904534	0.962729
AY9612	736040	567529	0.771057
AY9613	387832	264475	0.681932
AY9614	1273128	1180366	0.927139
AY9615	1126020	1016618	0.902842

## Sheet: Coverage
Contig	Start	Stop	AY9577	AY9578	AY9579	AY9580	AY9581	AY9582	AY9583	AY9584	AY9585	AY9586	AY9587	AY9588	AY9589	AY9590	AY9591	AY9592	AY9593	AY9594	AY9595	AY9596	AY9597	AY9598	AY9599	AY9600	AY9601	AY9602	AY9603	AY9604	AY9605	AY9606	AY9607	AY9608	AY9609	AY9610	AY9611	AY9612	AY9613	AY9614	AY9615
NC.007121.7	44956500	44956658	585	7432	6215	12013	11178	6572	9774	49929	24083	9394	7139	10322	7912	19309	10653	14985	49060	63658	19074	10827	52225	27321	8227	19177	11348	28435	11918	11379	26876	7500	10110	21941	3199	3436	9583	4860	2405	6115	16644
NC.007121.7	44956658	44956800	1068	13903	11209	23077	21561	30313	49386	103498	46054	17825	13728	19689	15156	37261	20704	28832	85001	123004	37028	23614	101430	51806	16088	37436	21976	54580	23358	22055	52243	13805	15779	39561	6075	6421	18228	9082	4392	10822	31860
NC.007121.7	44956800	44956959	474	6508	5039	11293	10691	4204	7319	45498	22458	8484	6761	9623	6709	18463	10219	13464	41536	61077	18335	9061	48277	24083	7823	18568	10576	25749	11264	10927	25683	6368	5156	19071	2990	3039	8908	4126	1859	5282	15546
NC.007134.7	24973651	24973791	444942	446303	403332	1293248	476651	153541	191368	77466	371329	560617	471647	383672	291690	545331	390700	571328	216769	605541	467802	784916	344132	542444	874064	529986	621001	707225	668564	606518	754985	463254	374021	485802	321104	136361	421117	252430	108275	578519	468599
NC.007134.7	24973791	24973952	876627	901907	1067637	2544672	914703	422956	575558	1067074	852356	1213114	925334	764257	800073	1052842	765264	1116351	406723	1188676	952437	1554817	674814	1058951	1716501	1011484	1218808	1377734	1321364	1177869	1464702	1053339	683334	891423	633018	307258	818330	493028	215244	1041142	918863
NC.007134.7	24973952	24974092	802451	821501	930099	2375897	858078	379467	513924	874308	750403	1097220	857353	706760	700507	991354	718858	1048385	366306	1123435	883763	1433510	626155	953680	1625645	958989	1145041	1270302	1250901	1101992	1363077	927953	619746	790746	583171	271688	753681	446603	197718	950317	842328
